# Supplementary material for: Establishment and verification of a nomogram model for predicting the risk of post-stroke depression
Source: PeerJ. 2023 Feb 2;11:e14822. doi: 10.7717/peerj.14822 (PMC9899426; doi:10.7717/peerj.14822)
Supplement: Supplemental Information 1 [file peerj-11-14822-s001.txt]

id	status	sex	age	culture	job	work	job_nature	marriage	sun	live	smoke	alcohol	T2DM	BP	Hyperlipidemia	TIA	operation	hobby	Hospital_stay	location	nihss
1	0	0	0	0	2	0	0	0	2	0	3	1	0	3	0	0	0	0	0	0	1
2	1	0	0	0	2	0	0	0	2	2	1	2	0	1	1	0	1	0	1	0	2
3	1	0	1	1	2	0	2	0	1	1	3	3	2	1	1	1	1	0	1	0	2
4	1	0	0	2	1	2	1	0	2	2	3	3	2	2	0	1	1	1	0	0	1
5	0	1	1	1	0	0	0	0	2	2	3	3	2	1	0	0	0	0	1	0	0
6	1	1	0	1	1	1	1	0	1	2	3	3	0	0	1	0	1	1	1	0	0
7	1	0	1	1	2	0	2	0	2	2	2	2	1	1	1	0	1	1	1	0	2
8	0	1	1	1	0	2	0	0	1	2	3	3	0	0	0	0	0	1	0	0	0
9	1	0	1	1	3	1	2	0	2	2	1	0	0	1	1	0	0	0	1	1	2
10	0	1	1	1	2	0	0	0	2	1	3	3	0	0	0	0	0	0	0	0	0
11	1	0	1	1	2	1	0	0	2	2	2	0	0	1	1	1	0	0	0	0	1
12	1	0	1	1	1	1	0	2	2	0	1	3	0	2	0	0	0	0	1	0	2
13	0	0	1	2	2	0	1	0	1	2	1	1	1	2	1	0	0	1	2	1	1
14	1	0	0	1	1	1	0	0	2	1	3	3	1	3	1	0	1	0	1	1	2
15	0	0	0	1	0	1	0	0	2	1	1	2	1	2	1	0	0	0	1	0	2
16	0	0	0	2	3	0	2	0	2	1	1	2	1	1	1	1	0	0	1	2	0
17	0	0	1	1	1	0	1	0	1	2	3	3	1	2	1	0	0	1	1	1	0
18	0	1	1	1	0	2	0	0	2	2	3	3	0	2	0	0	1	0	0	0	2
19	0	0	1	1	2	0	0	0	2	2	2	3	0	1	1	0	0	0	0	0	2
20	0	0	1	1	2	0	2	0	2	1	1	2	0	2	0	0	0	1	1	1	0
21	1	1	0	0	0	2	0	0	2	1	3	3	0	2	0	0	1	1	0	0	2
22	0	0	0	2	1	1	1	2	1	0	3	1	0	0	1	0	1	0	1	0	1
23	0	0	1	2	1	0	1	0	2	2	0	1	0	2	1	0	1	0	1	0	2
24	1	0	0	1	0	1	0	0	2	2	1	1	2	0	1	0	0	1	2	1	2
25	0	0	0	1	0	1	0	0	2	1	2	2	0	0	0	0	1	0	0	0	1
26	0	0	0	0	1	1	2	0	2	1	2	2	1	1	1	0	0	0	0	0	2
27	1	0	1	2	1	0	2	0	1	2	3	1	1	1	1	0	0	0	2	0	0
28	1	1	0	1	0	2	0	0	2	1	2	3	1	1	1	0	0	1	2	0	2
29	1	1	0	0	0	2	0	0	2	3	3	3	0	2	0	0	1	1	1	0	2
30	1	1	1	0	0	0	0	0	2	1	3	3	0	2	1	0	1	1	1	0	0
31	1	0	1	2	1	0	1	0	1	2	2	1	2	2	1	1	0	1	0	0	0
32	0	0	1	1	1	0	2	0	1	2	2	3	0	2	1	0	0	0	0	1	1
33	1	1	0	0	0	2	0	0	2	1	2	3	1	3	0	0	0	1	2	1	1
34	0	1	1	1	1	0	1	0	1	1	1	0	1	1	1	1	1	1	1	1	0
35	0	0	0	0	0	1	0	0	2	1	0	1	0	0	0	0	0	1	0	1	1
36	0	0	1	2	1	0	2	0	1	1	3	2	1	1	1	1	1	1	0	0	1
37	0	1	1	1	3	1	0	0	2	2	3	1	0	1	0	0	0	1	1	0	2
38	1	0	1	1	1	0	2	1	1	2	2	2	1	2	1	0	1	0	0	0	2
39	1	0	1	2	3	0	1	0	2	2	1	0	0	0	1	0	0	1	1	1	1
40	1	0	0	1	0	0	0	0	2	1	1	3	0	3	1	0	1	0	0	0	2
41	0	1	1	0	0	0	0	0	2	2	3	3	0	0	0	0	0	1	1	0	2
42	0	1	1	0	0	2	0	0	2	1	3	3	2	2	0	0	0	0	1	0	1
43	1	0	0	1	2	0	0	0	2	2	0	1	0	3	0	0	1	0	1	1	1
44	1	1	1	1	2	0	0	0	2	0	3	3	0	0	0	0	0	0	1	0	1
45	0	0	1	1	1	0	1	0	2	1	2	2	0	3	0	0	0	0	0	0	1
46	1	1	1	1	0	2	0	0	2	1	3	3	0	0	1	0	0	0	1	1	0
47	1	0	1	1	1	0	1	0	2	2	2	1	0	3	1	0	0	1	1	0	1
48	1	1	1	1	0	0	0	0	2	1	3	3	0	1	1	0	0	1	1	0	2
49	1	0	1	1	3	1	0	0	2	0	2	1	0	3	1	0	1	0	0	1	1
50	0	0	0	2	1	1	1	0	1	1	0	1	2	2	1	0	1	1	0	0	0
51	0	0	1	2	1	0	1	0	2	2	0	0	1	2	1	0	0	0	0	0	1
52	0	0	1	2	1	0	1	0	1	1	2	1	0	0	1	0	0	1	0	0	0
53	0	0	0	0	0	0	0	0	2	2	2	1	0	1	0	0	1	0	0	0	1
54	0	0	1	2	1	0	1	0	1	2	1	1	0	0	1	0	0	1	1	0	2
55	0	0	0	2	1	1	1	0	2	1	1	3	0	0	0	0	1	1	2	1	0
56	0	0	1	2	1	0	1	0	2	3	3	3	0	2	1	0	0	0	0	0	1
57	0	0	1	1	1	0	1	0	2	1	3	3	0	1	0	0	0	0	1	0	1
58	1	1	1	0	0	2	0	0	2	2	3	3	0	2	1	0	0	0	1	0	1
59	1	1	0	0	0	2	0	2	2	0	3	3	0	1	0	0	1	0	0	0	2
60	1	0	1	1	2	0	0	0	2	1	1	2	0	1	1	0	0	0	1	0	0
61	0	0	1	0	2	0	0	0	2	1	2	2	0	2	1	0	0	0	0	0	1
62	1	1	1	0	0	0	0	0	1	3	3	3	1	1	1	0	1	1	1	0	2
63	1	0	1	1	0	0	0	0	2	2	1	2	0	0	0	0	0	0	2	1	0
64	1	1	1	0	0	2	0	0	2	3	3	3	0	2	0	0	0	0	0	0	2
65	1	0	0	1	1	0	1	0	2	2	0	1	1	2	1	0	0	0	1	0	0
66	1	1	0	0	3	2	2	0	2	2	3	3	0	1	1	0	1	0	0	1	0
67	0	1	0	1	1	1	2	0	1	2	3	3	0	1	0	0	0	0	0	0	2
68	0	1	0	0	0	2	0	0	2	1	3	3	0	0	0	0	0	0	1	1	0
69	1	0	1	1	2	0	0	0	1	2	1	0	1	1	1	0	0	1	0	0	2
70	0	1	0	1	0	0	0	2	2	3	3	2	0	3	1	0	0	1	1	0	2
71	1	0	1	1	2	1	0	0	2	2	1	1	0	0	0	0	0	1	1	0	0
72	1	0	0	2	0	0	2	0	2	3	1	1	0	1	1	0	0	1	0	0	0
73	0	0	0	1	3	1	2	0	1	2	3	3	0	1	0	0	1	1	0	0	2
74	0	0	0	1	1	1	1	2	2	0	1	1	1	2	1	0	1	1	1	1	1
75	0	0	1	2	1	0	1	0	1	1	1	0	0	0	0	1	0	1	2	0	1
76	0	0	1	1	2	0	0	1	0	3	1	1	0	0	0	0	0	1	1	1	0
77	0	0	1	1	0	0	0	0	2	2	1	0	0	2	1	0	0	1	0	0	2
78	1	0	0	1	1	1	1	0	2	2	2	0	0	0	1	0	0	1	0	1	1
79	1	1	1	1	3	2	0	0	2	2	3	3	0	3	0	0	1	0	2	0	1
80	1	1	0	1	2	2	0	0	2	0	3	3	1	1	1	1	0	1	1	1	2
81	1	0	1	1	2	0	0	0	2	1	1	0	0	3	0	0	1	1	0	0	2
82	1	0	1	1	3	1	0	0	1	2	1	0	0	1	1	0	0	1	1	0	1
83	1	1	1	1	3	1	2	0	1	2	3	3	1	0	0	0	1	1	1	1	1
84	1	0	1	2	1	0	1	2	1	0	3	3	1	2	0	0	1	1	0	0	0
85	1	0	0	2	1	1	1	0	2	2	0	0	1	0	1	0	0	0	0	0	1
86	1	0	0	0	0	0	0	0	0	2	2	2	0	0	0	0	0	0	0	0	2
87	1	0	0	2	1	1	0	0	1	1	2	1	0	2	0	0	0	0	0	0	2
88	1	1	0	0	0	0	0	0	2	2	3	3	0	1	1	0	0	0	0	0	2
89	0	1	0	0	0	0	0	0	2	1	1	2	0	2	0	1	0	0	0	0	1
90	1	0	0	2	1	0	1	0	2	2	0	1	0	0	0	0	0	0	0	0	0
91	0	1	0	0	2	1	2	0	2	1	2	1	1	0	0	0	0	1	0	0	0
92	1	0	1	1	2	0	0	0	1	1	2	3	0	3	0	0	0	1	1	0	2
93	1	0	0	1	0	1	0	0	1	3	1	2	1	2	0	1	0	0	1	0	1
94	0	0	1	1	0	0	0	0	2	2	3	1	0	2	0	0	0	1	2	0	2
95	1	0	0	1	2	0	0	0	2	2	3	2	2	1	0	0	0	0	0	0	1
96	1	0	0	1	2	1	0	0	2	1	2	1	0	2	0	0	0	0	0	0	2
97	1	0	1	2	1	1	1	0	2	2	0	1	0	1	0	0	1	1	0	1	0
98	1	0	1	1	2	0	0	0	2	2	3	1	0	0	0	0	0	1	1	0	0
99	1	1	1	2	1	0	2	1	0	0	3	3	0	0	0	0	0	1	1	1	1
100	0	0	0	1	2	0	0	0	2	2	1	1	0	0	0	1	0	0	1	0	1
101	1	0	1	2	3	0	1	0	2	2	2	1	1	1	1	0	0	1	2	1	2
102	1	1	0	0	0	0	0	0	2	1	3	0	0	2	1	0	1	1	0	1	1
103	1	0	1	2	1	0	1	0	2	0	3	3	0	1	0	0	0	0	0	0	1
104	1	0	1	1	1	0	2	0	2	2	1	1	1	1	1	0	0	0	2	1	2
105	1	0	1	2	3	0	1	0	2	1	2	1	0	0	0	0	0	1	1	0	0
106	1	0	1	1	1	1	0	0	1	2	1	3	2	0	1	0	0	0	0	0	0
107	0	1	0	0	0	0	0	0	2	0	3	3	0	2	1	0	0	1	0	0	1
108	1	0	1	1	3	1	2	2	2	0	2	3	0	0	0	0	1	1	0	0	0
109	1	0	0	1	2	0	0	0	1	2	0	3	2	1	0	0	0	0	2	0	1
110	0	0	1	1	1	0	1	1	0	3	3	3	0	0	0	0	1	1	1	0	0
111	0	0	0	1	1	1	1	0	2	1	1	3	0	2	0	0	1	0	1	0	0
112	0	0	0	1	1	0	2	0	2	1	3	1	0	0	0	0	0	1	0	0	0
113	1	0	0	1	1	0	0	0	1	0	0	2	0	2	0	0	0	0	1	1	0
114	0	0	1	1	1	0	1	0	1	2	2	2	0	2	1	0	0	1	0	0	0
115	0	1	1	2	1	0	1	0	1	2	3	3	0	0	0	0	0	0	0	0	0
116	1	0	0	2	1	1	1	0	1	1	3	3	0	1	0	0	0	1	0	0	1
117	1	0	1	2	1	0	1	0	1	1	3	1	2	1	1	0	0	1	0	0	2
118	1	0	0	1	0	0	0	0	2	0	1	0	0	1	0	0	0	1	1	1	1
119	1	0	1	0	3	1	2	0	1	2	1	0	0	1	1	0	0	0	0	2	1
120	1	1	0	0	0	1	0	0	2	2	3	3	0	1	0	0	0	0	2	0	2
121	1	0	0	1	3	0	0	0	2	2	1	1	0	2	1	0	1	1	1	0	2
122	1	1	0	0	0	2	0	0	2	2	3	3	0	0	1	0	0	0	0	0	1
123	1	0	1	2	1	0	2	0	1	2	3	3	0	0	1	0	0	0	0	0	2
124	0	0	1	1	0	0	0	0	1	2	1	2	0	0	0	1	0	1	0	0	0
125	1	0	1	1	2	0	2	0	2	1	0	1	0	0	1	1	0	1	0	0	0
126	1	0	1	1	1	0	2	0	2	2	2	1	0	0	0	0	0	0	1	0	0
127	1	0	1	0	1	0	2	0	2	2	2	0	0	1	1	0	0	1	1	0	2
128	1	0	1	2	1	0	1	1	0	0	3	3	0	1	1	0	0	0	1	0	1
129	1	1	0	1	0	2	0	0	2	1	3	3	0	2	1	0	0	0	0	0	2
130	1	1	0	1	0	2	1	0	2	1	3	0	0	2	1	0	1	0	1	0	0
131	1	0	1	2	3	0	2	0	1	1	2	2	1	1	1	0	0	0	1	0	2
132	0	0	1	1	3	1	1	0	1	2	1	3	0	1	0	0	0	1	1	0	0
133	1	1	0	0	0	1	0	2	2	0	3	2	0	1	1	0	0	1	0	0	2
134	0	1	0	0	0	2	0	2	2	3	3	3	0	1	0	0	0	1	0	0	1
135	1	0	1	1	0	0	0	0	2	0	2	1	1	1	0	0	0	0	1	1	0
136	0	0	1	1	2	0	2	0	2	2	2	1	1	0	0	0	0	1	0	0	1
137	1	0	1	2	1	0	1	0	2	2	2	1	0	1	0	0	1	1	2	0	1
138	1	0	1	1	0	0	0	0	2	2	1	2	1	0	1	0	0	1	1	0	1
139	1	0	1	1	2	1	0	0	1	2	3	1	0	0	1	0	1	1	2	0	0
140	1	1	1	0	0	1	0	0	2	2	3	3	1	1	0	0	0	1	2	0	1
141	1	0	0	1	1	1	2	0	2	1	3	3	2	1	1	0	1	1	0	1	2
142	1	1	0	0	2	1	2	0	2	1	3	3	0	1	1	1	0	0	0	1	1
143	1	0	0	0	0	1	0	0	2	0	0	0	0	2	1	0	0	1	1	0	0
144	1	1	1	1	2	1	1	0	2	2	3	3	0	1	0	0	1	0	0	1	2
145	1	0	1	2	1	0	2	0	1	2	2	2	1	0	1	0	1	0	2	0	0
146	1	1	0	0	0	2	0	0	2	2	3	3	0	0	0	0	1	0	1	0	0
147	1	0	1	1	1	0	2	0	2	1	1	3	0	1	1	0	0	0	0	0	1
148	1	1	1	0	3	2	0	0	2	1	3	3	0	0	1	0	0	0	2	0	0
149	1	1	0	0	0	2	0	0	2	3	3	3	0	0	0	0	0	0	0	0	0
150	1	1	0	0	0	0	0	0	2	1	3	3	1	1	1	0	0	1	0	1	1
151	1	1	1	1	3	1	2	2	1	2	3	3	1	2	0	1	1	0	2	0	2
152	1	1	1	1	0	2	0	0	2	2	3	3	0	2	0	0	0	0	2	0	0
153	0	0	0	0	0	1	0	0	2	1	0	0	0	1	0	0	1	0	2	1	1
154	1	0	1	1	2	0	0	0	2	0	2	3	0	0	0	0	1	0	1	0	1
155	1	0	1	1	3	0	2	0	2	2	1	1	1	1	1	0	0	0	0	0	1
156	1	0	1	1	1	0	1	0	2	2	2	2	2	2	1	0	0	0	1	1	0
