# Supplementary material for: Establishment and verification of a nomogram model for predicting the risk of post-stroke depression
Source: PeerJ. 2023 Feb 2;11:e14822. doi: 10.7717/peerj.14822 (PMC9899426; doi:10.7717/peerj.14822)
Supplement: Supplemental Information 2 [file peerj-11-14822-s002.txt]

id	status	sex	age	culture	job	work	job_nature	marriage	sun	live	smoke	alcohol	T2DM	BP	Hyperlipidemia	TIA	operation	hobby	Hospital_stay	location	nihss
1	0	0	0	1	0	2	2	0	2	1	3	3	0	0	0	0	0	0	0	0	0
2	0	1	0	0	0	2	2	0	2	1	2	3	0	2	0	0	1	0	0	0	0
3	0	0	0	1	3	0	2	0	2	2	3	3	0	2	0	0	0	0	0	0	0
4	1	0	1	1	0	2	2	2	2	3	3	3	1	1	1	0	0	0	0	0	0
5	0	0	0	1	0	2	2	0	2	2	3	3	2	2	0	0	0	0	0	0	0
6	0	1	1	0	0	2	2	0	2	1	2	1	0	0	0	0	0	0	0	0	0
7	0	0	1	1	3	1	2	0	1	2	1	3	0	1	0	0	1	0	0	1	0
8	1	0	0	1	0	2	2	0	2	1	1	1	0	0	0	0	0	0	0	0	0
9	1	0	0	1	2	0	2	0	1	2	0	0	2	0	1	0	1	0	0	0	0
10	0	1	1	1	1	1	1	0	2	0	0	3	0	2	0	0	1	0	0	0	0
11	0	0	0	2	1	0	1	0	1	2	0	1	2	2	0	0	1	0	1	0	0
12	0	0	0	0	0	0	2	0	2	1	3	3	0	0	0	0	0	0	2	0	0
13	0	0	0	0	0	2	2	0	2	1	1	3	0	0	0	0	0	0	0	0	0
14	0	0	0	1	0	2	2	0	2	1	2	2	0	0	0	0	0	0	0	0	0
15	0	0	1	0	0	2	2	0	1	1	2	3	0	2	0	0	0	0	0	0	0
16	1	1	1	0	0	2	2	2	2	3	2	2	0	2	1	0	0	0	2	0	0
17	1	1	0	0	0	2	1	2	2	3	3	3	0	2	1	0	1	1	0	0	0
18	0	0	1	1	2	1	2	0	2	2	3	3	0	0	0	0	0	0	0	0	0
19	0	0	0	1	0	2	2	0	2	1	1	3	0	0	0	0	0	0	0	0	0
20	0	0	0	1	0	0	2	0	2	1	3	3	1	1	0	0	0	0	1	0	0
21	0	0	0	1	0	2	2	0	2	2	1	3	0	0	0	0	0	0	0	0	0
22	0	0	0	1	0	1	2	0	2	3	3	3	0	1	0	0	0	0	0	0	0
23	0	0	0	1	0	0	2	0	2	1	3	3	0	2	0	0	0	0	0	0	0
24	0	0	0	1	2	1	2	0	1	1	1	1	0	1	0	0	0	0	0	0	0
25	0	0	1	0	0	0	2	0	2	1	0	0	0	0	0	0	0	1	0	0	0
26	0	0	1	2	1	1	2	0	1	1	1	3	0	0	0	0	0	0	0	0	0
27	0	0	1	1	0	2	2	2	1	0	3	3	0	0	0	0	0	0	0	0	0
28	1	0	0	1	2	1	2	0	1	1	3	3	0	2	0	0	1	0	0	0	0
29	0	0	1	1	3	0	1	0	1	1	3	3	2	2	0	0	0	0	0	0	0
30	1	0	0	2	1	1	1	0	2	1	0	3	0	2	0	0	0	0	2	1	0
31	1	0	0	1	2	0	1	2	1	0	3	3	0	2	0	0	0	0	2	1	0
32	0	1	1	1	3	0	1	0	2	1	2	0	0	2	0	0	0	0	2	0	0
33	0	1	1	0	0	2	2	0	2	2	3	3	0	2	0	0	0	0	0	1	0
34	0	0	0	0	0	0	2	0	2	1	2	2	2	2	1	0	0	0	0	0	0
35	0	0	0	0	0	2	2	0	2	2	0	0	0	0	0	0	0	0	0	0	0
36	1	0	1	1	1	1	1	0	2	1	3	3	0	2	1	0	0	0	0	0	0
37	1	0	1	0	0	0	2	0	2	2	1	3	0	2	0	0	0	0	0	0	0
38	0	0	0	1	2	1	2	0	2	2	3	3	2	2	0	0	0	0	0	1	0
39	0	1	0	1	0	1	2	0	1	2	3	3	0	0	0	0	0	0	0	0	0
40	0	0	1	1	0	2	1	0	2	1	3	1	0	0	0	0	0	0	2	0	0
41	0	0	0	2	1	0	1	0	1	2	3	3	0	0	0	0	0	0	0	0	0
42	1	0	1	0	0	1	0	0	2	2	3	3	0	0	0	0	0	0	0	0	0
43	0	1	0	1	0	0	2	0	2	1	1	3	0	1	0	0	1	0	0	0	0
44	0	1	1	1	3	2	2	0	1	2	1	2	0	0	0	0	0	0	0	0	0
45	1	0	1	1	0	1	2	0	1	2	3	3	0	0	0	0	0	0	0	0	0
46	0	0	0	0	0	2	2	0	1	1	3	3	0	0	0	0	0	0	1	0	0
47	0	0	0	0	0	1	0	0	2	2	3	3	0	2	0	0	0	0	0	0	0
48	0	0	1	1	0	2	2	0	2	3	3	3	0	2	0	0	1	0	0	0	0
49	1	0	1	1	1	1	1	0	1	1	3	3	0	0	0	1	1	0	2	0	0
50	1	0	0	1	1	1	1	0	2	1	1	1	2	2	0	0	0	0	0	1	0
51	1	1	0	2	2	2	1	0	1	2	3	3	0	0	0	0	1	0	0	0	0
52	0	0	1	0	0	2	2	0	2	1	3	3	0	2	0	0	0	0	0	0	0
53	1	1	0	2	1	0	1	0	1	2	3	3	0	2	0	0	0	0	0	0	0
54	0	0	1	0	0	0	2	0	2	1	3	3	0	0	0	0	0	0	0	0	0
55	0	0	1	0	0	1	0	0	2	1	3	3	0	0	0	0	0	0	1	1	0
56	0	0	1	0	0	2	2	0	2	1	3	3	0	2	0	0	0	0	2	1	0
57	0	1	0	1	0	1	2	0	1	1	1	0	0	0	0	0	1	0	0	0	0
58	0	0	1	0	0	0	1	0	2	2	3	3	0	1	0	0	0	0	0	0	0
59	0	1	1	2	1	0	1	0	1	2	0	3	0	2	0	0	0	0	1	0	0
60	0	0	0	0	0	1	2	0	1	1	3	3	0	2	0	0	0	0	1	0	0
61	0	1	1	0	0	2	2	0	2	1	3	1	0	0	0	1	0	1	2	1	0
62	0	0	0	1	0	1	2	0	2	1	3	1	0	2	0	0	0	1	0	0	0
63	0	0	0	0	0	2	2	0	2	1	1	1	0	1	0	0	0	0	1	0	0
64	0	0	1	1	0	2	2	0	1	2	3	1	0	0	0	0	0	0	0	0	0
65	1	0	0	2	3	0	2	1	0	0	3	3	0	0	0	0	0	0	1	0	0
66	0	0	1	1	1	1	1	0	1	2	1	1	2	2	0	0	0	0	0	1	0
67	0	1	0	0	0	2	2	0	2	2	0	1	0	2	0	0	0	1	0	0	0
68	0	0	0	0	0	1	2	2	2	3	3	3	0	0	0	0	1	0	0	0	0
69	0	1	1	0	0	2	2	0	2	2	3	1	0	0	0	0	0	0	0	0	0
70	0	1	0	0	3	1	2	0	1	1	1	1	1	1	0	0	0	0	1	0	0
71	0	1	0	1	3	1	2	2	2	0	1	1	0	1	0	0	0	0	0	0	0
72	0	1	0	1	0	2	2	0	2	1	3	3	0	2	0	0	0	0	0	0	0
73	0	1	1	0	0	2	2	0	2	1	3	3	0	2	0	0	0	0	0	0	0
74	0	0	0	2	1	0	2	0	1	2	3	3	0	2	0	0	0	0	0	0	0
75	0	0	0	2	1	0	2	0	1	3	3	3	0	2	0	0	0	0	0	0	0
76	0	0	1	1	1	1	1	0	2	1	3	3	0	0	0	0	0	0	0	0	0
77	0	1	1	1	3	1	2	0	2	2	3	3	0	2	0	0	0	0	0	0	0
78	0	0	0	1	0	0	2	0	2	1	0	0	0	1	0	0	0	0	0	0	0
79	0	0	0	0	0	2	2	0	2	1	0	3	0	2	0	0	1	0	0	0	0
80	0	0	1	0	0	2	2	2	2	0	3	3	0	2	0	0	0	0	1	0	0
81	0	0	0	1	2	1	2	0	1	1	3	3	0	2	0	0	0	1	0	0	0
82	0	0	0	0	0	2	2	0	2	1	3	3	0	2	0	0	0	0	0	0	0
83	0	0	1	0	0	0	2	0	2	2	1	3	0	1	0	0	0	0	0	0	0
84	0	1	0	0	0	2	2	0	2	1	1	0	0	0	1	0	0	1	1	1	0
85	0	0	1	1	2	0	1	0	2	3	3	3	2	2	1	0	0	0	0	0	0
86	0	0	1	0	0	0	2	0	2	1	3	3	0	2	0	0	0	0	2	0	0
87	0	1	0	0	0	0	2	0	2	2	3	3	0	1	0	0	0	0	1	0	0
88	0	1	1	0	0	2	2	0	2	1	1	0	0	0	0	0	0	0	0	0	0
89	0	0	0	1	1	1	1	0	2	1	0	0	0	0	0	0	0	0	0	1	0
90	0	1	1	1	0	2	2	0	2	1	1	1	0	1	0	0	0	0	0	0	0
91	0	0	1	1	3	0	2	0	1	2	3	3	0	1	0	0	0	0	0	0	0
92	0	0	0	0	0	2	2	0	1	2	3	3	2	2	0	0	0	0	0	0	0
93	0	1	0	0	0	2	2	0	2	1	3	3	0	1	0	0	1	0	0	0	0
94	0	0	1	1	3	1	2	0	2	1	3	3	0	2	0	0	0	0	0	0	0
95	0	0	0	1	0	1	2	0	2	2	1	1	0	0	0	0	0	0	0	0	0
96	0	0	1	2	1	0	1	0	1	2	3	3	0	0	0	0	0	0	0	0	0
97	0	0	0	0	0	2	2	0	2	0	1	0	0	2	1	0	1	0	0	1	0
98	0	1	0	0	0	2	2	0	2	1	1	3	0	2	0	0	0	1	0	0	0
99	0	0	0	0	0	2	2	0	2	1	3	1	0	2	1	0	1	1	0	1	0
100	1	0	0	1	2	1	1	0	2	2	3	3	2	2	0	0	0	1	0	0	1
101	1	0	1	1	3	0	2	0	2	1	3	2	0	0	0	0	0	0	0	0	1
102	0	1	1	2	1	0	1	0	1	2	3	3	0	2	0	0	0	1	0	0	1
103	0	1	0	1	1	1	1	2	2	0	1	3	0	0	0	0	0	1	0	0	1
104	0	1	1	0	0	0	2	0	2	1	3	3	2	2	0	0	0	0	0	0	1
105	0	1	1	0	0	2	2	0	2	2	1	1	2	0	0	0	0	0	0	0	1
106	0	0	0	1	0	2	2	0	2	1	1	3	0	2	0	0	0	0	0	0	1
107	0	0	1	1	2	1	2	0	1	2	0	0	0	2	0	0	1	0	0	0	1
108	0	0	0	1	3	0	2	0	1	1	3	3	0	2	0	0	0	0	0	1	1
109	0	0	0	2	2	1	2	0	1	1	1	1	0	2	0	0	0	1	0	0	1
110	0	0	1	2	3	0	2	2	0	0	0	0	0	1	0	0	0	0	0	0	1
111	0	0	1	0	2	1	2	0	1	3	3	3	0	1	0	0	0	0	0	0	1
112	0	0	0	0	0	2	2	0	1	1	2	2	0	0	0	0	0	1	0	0	1
113	0	0	1	1	3	0	2	0	2	2	3	3	2	2	1	0	1	0	1	0	1
114	0	0	0	1	0	1	2	2	2	0	3	3	0	1	0	0	0	0	0	0	1
115	0	0	1	1	0	0	2	0	2	0	3	3	0	2	0	0	1	0	1	2	1
116	1	1	0	0	0	0	2	0	2	1	3	3	0	2	0	0	0	0	0	0	1
117	1	0	1	0	2	1	2	2	1	3	3	3	0	2	0	0	1	0	1	1	1
118	0	0	0	0	0	0	2	0	2	2	1	1	0	2	0	0	0	0	1	0	1
119	1	0	0	0	0	2	2	0	2	1	3	3	0	2	0	0	1	0	0	0	1
120	0	1	1	1	0	2	2	2	2	3	1	3	0	2	0	0	0	0	0	0	1
121	1	0	0	1	3	2	2	0	1	2	3	3	2	2	0	0	0	0	0	0	1
122	0	0	0	2	1	0	1	0	2	2	3	3	0	2	0	0	0	0	1	0	1
123	1	1	1	1	1	0	1	0	1	2	3	1	0	2	0	0	0	0	0	1	1
124	0	1	0	0	0	2	2	0	1	1	3	3	0	2	0	0	0	0	0	0	1
125	1	1	0	0	0	0	2	0	2	2	3	3	0	0	0	0	0	0	2	0	1
126	0	1	0	0	0	0	2	0	2	1	3	3	0	0	0	0	0	0	0	1	1
127	0	0	0	0	0	2	2	0	2	1	1	0	1	1	0	0	0	0	0	1	1
128	0	0	0	0	0	2	2	0	2	1	1	1	0	2	0	0	0	0	0	0	1
129	0	0	0	0	0	2	2	0	2	1	0	0	0	2	0	0	0	0	0	0	1
130	0	0	0	2	3	0	1	0	1	2	3	3	0	0	0	0	0	0	1	0	1
131	0	0	1	0	0	2	2	0	2	2	3	3	0	0	0	0	0	0	0	0	1
132	0	0	1	1	2	1	1	0	2	1	3	3	1	1	0	0	0	0	0	1	1
133	0	0	0	0	0	2	2	0	2	1	1	3	0	1	1	0	0	0	1	2	1
134	0	0	0	1	0	0	2	0	2	1	3	3	2	2	0	0	1	0	0	0	1
135	0	1	1	0	0	0	2	0	2	1	3	3	0	2	0	0	0	1	0	0	1
136	0	0	1	1	2	0	2	0	2	1	3	3	0	1	0	0	0	0	0	0	1
137	0	1	0	1	2	1	1	0	2	1	1	2	0	1	0	0	1	0	0	0	1
138	0	0	1	0	0	2	2	0	2	1	3	3	0	0	0	0	0	0	0	0	1
139	0	0	0	1	0	2	2	0	1	3	0	0	0	2	0	0	0	0	0	0	1
140	1	0	1	2	1	0	1	0	1	2	1	3	0	0	0	0	0	0	0	0	1
141	0	0	0	1	1	0	1	0	2	2	3	3	0	2	0	0	0	0	0	0	1
142	0	0	0	0	0	2	2	0	2	0	3	3	0	2	0	0	0	0	0	0	1
143	0	1	1	0	0	2	2	0	2	1	3	3	0	1	0	0	0	0	0	1	1
144	1	1	0	1	1	0	1	0	1	2	0	0	0	2	0	0	0	0	0	2	1
145	0	1	0	0	0	2	2	0	2	1	3	3	2	1	0	0	0	0	0	0	1
146	0	0	0	0	0	2	2	2	2	0	2	2	2	0	0	0	1	1	0	0	1
147	1	0	0	0	0	2	2	0	2	1	3	3	0	2	0	0	0	0	1	0	1
148	1	0	1	0	0	2	2	0	1	1	1	0	0	2	0	0	0	0	0	0	1
149	0	0	0	0	0	2	2	2	2	3	3	3	0	1	0	0	0	0	0	0	1
150	0	1	0	2	1	0	1	0	2	2	3	3	0	0	0	0	1	0	0	0	1
151	0	1	1	1	1	1	1	0	1	0	1	3	0	2	0	0	1	0	0	0	1
152	0	1	1	1	0	0	2	0	2	1	1	1	0	2	0	0	0	0	0	0	1
153	0	1	0	1	0	1	2	0	2	3	3	3	2	2	0	0	0	0	0	0	1
154	1	1	1	1	0	2	2	0	2	2	3	3	0	2	0	0	1	0	0	0	1
155	0	0	1	1	0	2	2	0	1	1	3	3	0	2	0	0	0	0	0	0	1
156	0	1	0	0	0	2	2	0	2	1	3	3	0	2	0	0	1	0	2	0	1
157	0	1	0	0	0	1	2	0	2	2	3	3	0	2	0	0	0	0	0	0	1
158	1	0	1	2	1	1	1	0	1	1	3	3	0	2	0	0	0	0	0	0	1
159	0	0	0	1	0	1	2	0	1	2	3	3	2	2	0	0	0	0	0	0	1
160	1	0	1	2	1	0	1	0	1	1	1	3	0	0	0	0	0	0	0	0	1
161	0	0	0	0	0	0	2	0	2	1	3	3	0	0	0	0	0	0	0	0	1
162	0	0	1	1	2	1	2	0	1	2	1	3	0	1	1	0	0	0	0	0	1
163	1	0	0	1	1	0	2	0	2	2	1	3	2	0	0	0	1	1	1	2	1
164	0	1	0	0	0	1	2	0	2	1	1	1	0	1	0	0	0	0	0	0	2
165	0	1	1	0	0	2	2	0	2	3	0	1	0	2	0	0	0	0	0	0	2
166	0	0	1	0	0	2	2	0	2	3	3	1	0	2	0	0	0	0	0	0	2
167	1	1	0	0	0	1	0	0	2	1	1	1	0	2	0	0	0	0	0	0	2
168	0	0	0	1	0	2	2	0	1	2	1	0	0	2	0	0	0	0	0	0	2
169	0	0	1	0	0	2	2	0	2	1	3	3	0	0	0	0	0	0	0	0	2
170	1	0	1	1	2	0	1	0	1	1	3	3	1	2	0	0	0	0	0	0	2
171	1	1	0	0	0	2	2	0	2	1	3	3	0	2	0	0	0	1	0	0	2
172	1	1	0	1	1	0	1	0	1	1	3	3	0	1	0	0	0	0	0	0	2
173	0	1	0	1	1	1	1	0	1	2	3	3	0	2	0	0	1	0	0	0	2
174	1	0	0	2	1	0	1	0	1	2	3	3	0	2	0	0	0	0	2	0	2
175	0	1	1	0	0	0	2	0	1	2	1	2	0	0	0	0	0	0	0	0	2
176	0	1	0	0	0	2	2	2	2	3	1	1	2	1	1	0	0	0	1	0	2
177	1	0	0	0	0	2	2	0	2	1	3	3	0	2	0	0	1	0	0	0	2
178	0	0	0	0	3	2	2	0	2	2	3	3	0	2	0	0	0	0	0	0	2
179	0	1	0	1	2	0	2	0	1	2	1	2	0	1	0	0	0	0	0	0	2
180	1	1	0	1	2	0	2	0	2	1	3	3	1	2	1	0	0	1	0	0	2
181	0	0	1	2	1	0	1	0	1	1	3	3	0	0	0	0	0	0	0	0	2
182	1	0	1	1	3	0	2	0	1	2	3	3	0	2	0	0	0	0	0	2	2
183	1	0	0	2	3	0	1	0	1	2	3	3	1	2	0	0	0	0	1	2	2
184	0	0	0	0	0	2	2	0	2	1	3	3	0	1	0	0	0	0	0	1	2
185	0	0	1	1	3	1	1	0	2	1	3	3	0	2	0	0	0	0	0	0	2
186	0	1	1	1	1	1	1	0	2	1	2	3	0	0	0	0	0	0	0	0	2
187	0	0	1	1	1	0	1	0	1	2	3	3	0	0	0	0	0	0	0	0	2
188	1	0	0	1	0	2	2	0	2	1	3	3	0	1	0	0	0	0	0	0	2
189	1	1	1	0	0	0	0	0	2	1	3	3	0	0	0	0	0	0	0	0	2
190	0	0	0	1	1	1	1	0	1	2	3	3	0	0	0	0	0	0	0	0	2
191	1	0	1	2	1	0	1	0	1	1	3	3	0	2	0	0	0	0	0	0	2
192	0	0	0	1	1	2	1	0	1	1	3	3	0	2	0	0	0	0	0	0	2
193	0	0	1	2	1	1	1	2	1	3	0	0	2	1	1	0	1	0	0	1	2
194	1	0	1	2	1	1	1	0	1	1	1	3	0	0	0	0	0	0	0	0	2
195	0	0	0	0	0	2	2	0	2	1	1	3	0	0	0	0	0	0	0	0	2
196	0	0	1	2	1	0	1	0	2	3	3	3	0	2	0	0	0	0	0	0	2
197	1	0	0	1	2	1	1	0	1	1	0	3	0	0	0	0	0	0	1	1	2
198	0	1	1	2	1	1	1	0	2	1	0	2	0	2	0	0	0	0	0	0	2
199	0	1	0	1	0	2	2	0	2	1	0	3	0	2	0	0	0	0	0	0	2
200	0	1	1	1	0	0	2	0	2	1	2	1	0	1	0	0	0	0	0	1	2
201	1	1	0	0	0	1	2	0	1	1	0	0	2	2	1	0	0	0	1	2	2
202	1	0	0	2	1	1	1	0	2	1	3	3	0	2	0	0	0	0	0	0	2
