# Supplementary material for: Establishment and verification of a nomogram model for predicting the risk of post-stroke depression
Source: PeerJ. 2023 Feb 2;11:e14822. doi: 10.7717/peerj.14822 (PMC9899426; doi:10.7717/peerj.14822)
Supplement: Supplemental Information 3 [file peerj-11-14822-s003.txt]

Call:
glm(formula = status ~ job_nature + alcohol + sun + Hospital_stay + 
    Hyperlipidemia + location + nihss, family = binomial(link = "logit"), 
    data = non_tumor)

Deviance Residuals: 
    Min       1Q   Median       3Q      Max  
-1.8248  -0.6407  -0.4192  -0.2147   2.5006  

Coefficients:
                Estimate Std. Error z value Pr(>|z|)   
(Intercept)      2.04950    1.81470   1.129  0.25873   
job_nature1     -1.91025    1.05000  -1.819  0.06887 . 
job_nature2     -2.74131    1.01948  -2.689  0.00717 **
alcohol1         0.67724    0.99806   0.679  0.49742   
alcohol2         0.61024    1.14434   0.533  0.59385   
alcohol3         1.29079    0.82368   1.567  0.11709   
sun1            -2.14867    1.54582  -1.390  0.16453   
sun2            -3.06698    1.55651  -1.970  0.04879 * 
Hospital_stay1  -0.60116    0.67271  -0.894  0.37151   
Hospital_stay2   1.66684    0.69173   2.410  0.01597 * 
Hyperlipidemia1  1.56930    0.64713   2.425  0.01531 * 
location1        0.00306    0.58622   0.005  0.99584   
location2        2.26096    1.06719   2.119  0.03412 * 
nihss1           0.69399    0.46064   1.507  0.13192   
nihss2           1.01053    0.50417   2.004  0.04503 * 
---
Signif. codes:  0 ‘***’ 0.001 ‘**’ 0.01 ‘*’ 0.05 ‘.’ 0.1 ‘ ’ 1

(Dispersion parameter for binomial family taken to be 1)

    Null deviance: 223.83  on 201  degrees of freedom
Residual deviance: 180.43  on 187  degrees of freedom
AIC: 210.43

Number of Fisher Scoring iterations: 5

> coefficients(mylog)
    (Intercept)     job_nature1     job_nature2        alcohol1 
    2.049501055    -1.910246496    -2.741311666     0.677242975 
       alcohol2        alcohol3            sun1            sun2 
    0.610242252     1.290793570    -2.148667350    -3.066976675 
 Hospital_stay1  Hospital_stay2 Hyperlipidemia1       location1 
   -0.601164960     1.666836434     1.569302405     0.003059721 
      location2          nihss1          nihss2 
    2.260957890     0.693992612     1.010535452 
> exp(coefficients(mylog))
    (Intercept)     job_nature1     job_nature2        alcohol1 
     7.76402632      0.14804389      0.06448571      1.96844320 
       alcohol2        alcohol3            sun1            sun2 
     1.84087730      3.63567057      0.11663949      0.04656171 
 Hospital_stay1  Hospital_stay2 Hyperlipidemia1       location1 
     0.54817266      5.29538896      4.80329627      1.00306441 
      location2          nihss1          nihss2 
     9.59227311      2.00169158      2.74707155 
> exp(confint(mylog))
Waiting for profiling to be done...
                      2.5 %      97.5 %
(Intercept)     0.172479962 369.0028557
job_nature1     0.015521335   1.1394125
job_nature2     0.007111703   0.4701255
alcohol1        0.288295146  15.7212962
alcohol2        0.170956579  17.8726805
alcohol3        0.834903367  22.1947641
sun1            0.003821350   3.4975164
sun2            0.001497959   1.4150299
Hospital_stay1  0.127708214   1.8811916
Hospital_stay2  1.343409598  21.0680294
Hyperlipidemia1 1.330846983  17.4701003
location1       0.295517652   3.0311661
location2       1.339287068  99.2329220
nihss1          0.813644870   5.0215935
nihss2          1.020333971   7.4609493
> 
