# Supplementary material for: Establishment and verification of a nomogram model for predicting the risk of post-stroke depression
Source: PeerJ. 2023 Feb 2;11:e14822. doi: 10.7717/peerj.14822 (PMC9899426; doi:10.7717/peerj.14822)
Supplement: Supplemental Information 4 [file peerj-11-14822-s004.zip]

Archive with 8 entries (7 files):
- codebook/C-index.R
- codebook/Calibration.R
- codebook/DCA.R
- codebook/Nom.R
- codebook/ROC.R
- codebook/lasso.R
- codebook/logistics.R
- codebook/
