# Supplementary material for: Establishment and verification of a nomogram model for predicting the risk of post-stroke depression
Source: PeerJ. 2023 Feb 2;11:e14822. doi: 10.7717/peerj.14822 (PMC9899426; doi:10.7717/peerj.14822)
Supplement: Supplemental Information 4 [file peerj-11-14822-s004.zip › codebook/C-index.R]

library(rms)

setwd("E:\\PPT\\SCI¿ñÈË\\·ÇÖ×ÁöÊý¾Ý×öÁÙ´²Ô¤²âÄ£ÐÍ\\·ÇÖ×ÁöÊý¾Ý×öÁÙ´²Ô¤²âÄ£ÐÍÅäÌ××ÊÁÏ\\obesity\\logistic")

non_tumor<-read.table("input1.txt",header=T,sep="\t")

#×ªÎªÒò×Ó
non_tumor$gender<-factor(non_tumor$gender,labels=c("female","male"))
non_tumor$Surgical_approach<-factor(non_tumor$Surgical_approach,labels=c("Bypass","Sleeve+JJB","Sleeve"))
non_tumor$BMI<-factor(non_tumor$BMI,labels=c("£¼30","30-40","40-50","£¾50"))
non_tumor$age<-factor(non_tumor$age,labels=c("£¼20","20-30","30-40","£¾40"))
non_tumor$BP<-factor(non_tumor$BP,labels=c("normal","I¼¶","II¼¶","III¼¶"))
non_tumor$WC<-factor(non_tumor$WC,labels=c("£¼100","100-120","120-140","£¾140"))
non_tumor$Hyperuricemia<-factor(non_tumor$Hyperuricemia,labels=c("NO","YES"))
non_tumor$T2DM<-factor(non_tumor$T2DM,labels=c("NO","YES"))
non_tumor$Hyperlipidemia<-factor(non_tumor$Hyperlipidemia,labels=c("NO","YES"))
non_tumor$fatty_liver<-factor(non_tumor$fatty_liver,labels=c("NO","YES"))
non_tumor$Hyperinsulinemia<-factor(non_tumor$Hyperinsulinemia,labels=c("NO","YES"))
non_tumor$OSAS<-factor(non_tumor$OSAS,labels=c("NO","YES"))
ddist <- datadist(non_tumor)
options(datadist="ddist") 

mylog<-lrm(Status~gender + Surgical_approach + BMI,data=non_tumor,x=T,y=T)

mylog

#install.packages("Hmisc")
library(Hmisc)

Cindex <- rcorrcens(non_tumor$Status~predict(mylog))
Cindex
#################c-index#######
####0.5,Ä£ÐÍÃ»ÓÐÈÎºÎÔ¤²âÄÜÁ¦
####0.5-0.7,±È²îµÄ×¼È·ÐÔ
####0.71-0.9£¬ÖÐµÈµÄ×¼È·ÐÔ
####>0.9,¸ß×¼È·ÐÔ
