# Supplementary material for: Establishment and verification of a nomogram model for predicting the risk of post-stroke depression
Source: PeerJ. 2023 Feb 2;11:e14822. doi: 10.7717/peerj.14822 (PMC9899426; doi:10.7717/peerj.14822)
Supplement: Supplemental Information 4 [file peerj-11-14822-s004.zip › codebook/DCA.R]

install.packages("rmda")


library(rms)
library(rmda)

setwd("E:\\PPT\\SCI¿ñÈË\\·ÇÖ×ÁöÊý¾Ý×öÁÙ´²Ô¤²âÄ£ÐÍ\\·ÇÖ×ÁöÊý¾Ý×öÁÙ´²Ô¤²âÄ£ÐÍÅäÌ××ÊÁÏ\\lsh")

non_tumor<-read.table("hard1.txt",header=T,sep="\t")

modul<- decision_curve(status~history_of_hyperlipidemia +  NIHSS +  Time_from_onset_to_hospitalization + cultural_level,data= non_tumor, 
family = binomial(link ='logit'),
thresholds= seq(0,1, by = 0.01),
confidence.intervals = 0.95)

pdf("DCA2.pdf")
plot_decision_curve(modul,
curve.names="cALL nomogram",xlab="Threshold probability",
cost.benefit.axis =FALSE,col= "gray30",
confidence.intervals=FALSE,
standardize = FALSE)
dev.off()

modul
¾»»ñÒæÂÊ
