# Supplementary material for: Establishment and verification of a nomogram model for predicting the risk of post-stroke depression
Source: PeerJ. 2023 Feb 2;11:e14822. doi: 10.7717/peerj.14822 (PMC9899426; doi:10.7717/peerj.14822)
Supplement: Supplemental Information 4 [file peerj-11-14822-s004.zip › codebook/Nom.R]

#install.packages("rms")

library(rms)

setwd("C:\\Users\\scikuangren\\Desktop\\logistics\\3_Nom")

non_tumor<-read.table("input.txt",header=T,sep="\t")
 
non_tumor$Use_of_GC<-factor(non_tumor$Use_of_GC,labels=c("No","Yes"))
non_tumor$Use_of_NSAIDs<-factor(non_tumor$Use_of_NSAIDs,labels=c("No","Yes"))
non_tumor$Number_of_questions<-factor(non_tumor$Number_of_questions,labels=c("0","1",">=2"))
non_tumor$Education_level<-factor(non_tumor$Education_level,labels=c("Primary","Secondary","Higher"))
non_tumor$Distance<-factor(non_tumor$Distance,labels=c("<3km",">=3km"))

ddist <- datadist(non_tumor)
options(datadist="ddist")

mylog<-lrm(Status~Use_of_GC + Use_of_NSAIDs + Number_of_questions + Education_level + Distance,data=non_tumor,x=T,y=T)
mynom<- nomogram(mylog, fun=plogis,fun.at=c(0.0001,0.1,0.2,0.3,0.4,0.5,0.6,0.7,0.8,0.9,0.9999),lp=F, funlabel="Risk of nonadherence")

pdf("Nom.pdf",10,8)
plot(mynom)
dev.off()
