# Supplementary material for: Establishment and verification of a nomogram model for predicting the risk of post-stroke depression
Source: PeerJ. 2023 Feb 2;11:e14822. doi: 10.7717/peerj.14822 (PMC9899426; doi:10.7717/peerj.14822)
Supplement: Supplemental Information 4 [file peerj-11-14822-s004.zip › codebook/ROC.R]

#BiocManeger::install.packages("DOSE")

library(ROCR)
library(rms)
setwd("E:\\PPT\\SCI¿ñÈË\\·ÇÖ×ÁöÊý¾Ý×öÁÙ´²Ô¤²âÄ£ÐÍ\\·ÇÖ×ÁöÊý¾Ý×öÁÙ´²Ô¤²âÄ£ÐÍÅäÌ××ÊÁÏ\\lsh")

non_tumor<-read.table("clinical_hard.txt",header=T,sep="\t")
mylog<-lrm(status~smoking_history + gender +  NIHSS +  location + Time_from_onset_to_hospitalization + cultural_level + cg02550950,data=non_tumor,x=T,y=T)
pre_rate<-predict(mylog)
ROC1<- prediction(pre_rate,non_tumor$status) 
ROC2<- performance(ROC1,"tpr","fpr")
AUC <- performance(ROC1,"auc")

AUC

AUC<- 0.912


 #Òª¸ÄÎª×Ô¼ºµÄAUC

pdf("ROC-2.pdf")
plot(ROC2,col="red", xlab="False positive rate",ylab="True positive rate",lty=1,lwd=3,main=paste("AUC=",AUC))
abline(0,1,lty=2,lwd=3)
dev.off() 
