# Supplementary material for: Establishment and verification of a nomogram model for predicting the risk of post-stroke depression
Source: PeerJ. 2023 Feb 2;11:e14822. doi: 10.7717/peerj.14822 (PMC9899426; doi:10.7717/peerj.14822)
Supplement: Supplemental Information 4 [file peerj-11-14822-s004.zip › codebook/lasso.R]

#install.packages("glmnet")
BiocManager::install('glmnet')
library(glmnet)

setwd("E:\\PPT\\ÕÅÀÏÊ¦\\Í¶¸å\\lncRNAs")

library(glmnet)
mydata<-read.table("RF.txt",header=T,sep="\t") 

v1<-as.matrix(mydata[,c(3:12)])
v2 <-mydata[,2]
myfit <- glmnet(v1, v2, family = "binomial")
pdf("lambda3.pdf")
plot(myfit, xvar = "lambda", label = TRUE)
dev.off()

myfit2 <- cv.glmnet(v1, v2, family="binomial")
pdf("min3.pdf")
plot(myfit2)
abline(v=log(c(myfit2$lambda.min,myfit2$lambda.1se)),lty="dashed")
dev.off()

myfit2$lambda.min
coe <- coef(myfit, s = myfit2$lambda.min)
act_index <- which(coe != 0)
act_coe <- coe[act_index]
row.names(coe)[act_index]
