# Supplementary material for: Establishment and verification of a nomogram model for predicting the risk of post-stroke depression
Source: PeerJ. 2023 Feb 2;11:e14822. doi: 10.7717/peerj.14822 (PMC9899426; doi:10.7717/peerj.14822)
Supplement: Supplemental Information 4 [file peerj-11-14822-s004.zip › codebook/logistics.R]

#install.packages("rms")

library(rms)

setwd("E:\\¹È¸èÏÂÔØ\\Ð¾Æ¬\\ÉúÐÅ×îÐÂÎÄÕÂ\\XY\\ÐÛÍº²âÐò½á¹û\\cor\\logistic")

non_tumor<-read.table("54.txt",header=T,sep="\t")


ddist <- datadist(non_tumor)
options(datadist="ddist") 

mylog<- glm(Status==0~Linoleylcarnitine, family=binomial(link = "logit"),data = non_tumor)

summary(mylog)
coefficients(mylog)
exp(coefficients(mylog))
exp(confint(mylog))

mylog<-lrm(Status~gender + Surgical_approach + BMI,data=non_tumor,x=T,y=T)
mynom<- nomogram(mylog, fun=plogis,fun.at=c(0.0001,0.1,0.2,0.3,0.4,0.5,0.6,0.7,0.8,0.9,0.9999),lp=F, funlabel="Risk of Poor weight loss")

pdf("Nom.pdf",10,8)
plot(mynom)
dev.off()


library(rms)

setwd("E:\\PPT\\SCI¿ñÈË\\·ÇÖ×ÁöÊý¾Ý×öÁÙ´²Ô¤²âÄ£ÐÍ\\·ÇÖ×ÁöÊý¾Ý×öÁÙ´²Ô¤²âÄ£ÐÍÅäÌ××ÊÁÏ\\obesity\\other")

non_tumor<-read.table("input-other.txt",header=T,sep="\t")

#×ªÎªÒò×Ó
non_tumor$gender<-factor(non_tumor$gender,labels=c("female","male"))
non_tumor$Surgical_approach<-factor(non_tumor$Surgical_approach,labels=c("Bypass","Sleeve+JJB","Sleeve"))
non_tumor$BMI<-factor(non_tumor$BMI,labels=c("£¼40","£¾40"))
non_tumor$age<-factor(non_tumor$age,labels=c("£¼30","¡Ý30"))
non_tumor$BP<-factor(non_tumor$BP,labels=c("normal","I¼¶","II¼¶","III¼¶"))
non_tumor$WC<-factor(non_tumor$WC,labels=c("£¼120","¡Ý120"))
non_tumor$HC<-factor(non_tumor$HC,labels=c("£¼120","¡Ý120"))
non_tumor$GHb<-factor(non_tumor$GHb,labels=c("£¼6%","¡Ý6%"))
non_tumor$Hyperuricemia<-factor(non_tumor$Hyperuricemia,labels=c("NO","YES"))
non_tumor$T2DM<-factor(non_tumor$T2DM,labels=c("NO","YES"))
non_tumor$Hyperlipidemia<-factor(non_tumor$Hyperlipidemia,labels=c("NO","YES"))
non_tumor$Hyperinsulinemia<-factor(non_tumor$Hyperinsulinemia,labels=c("NO","YES"))
non_tumor$OSAS<-factor(non_tumor$OSAS,labels=c("NO","YES"))
non_tumor$ALT<-factor(non_tumor$ALT,labels=c("£¼40","¡Ý40"))
non_tumor$AST<-factor(non_tumor$AST,labels=c("£¼40","¡Ý40"))
ddist <- datadist(non_tumor)
options(datadist="ddist") 
mylog<- glm(status~T2DM + HC + BMI + WC + Hyperinsulinemia + AST + BP,family=binomial(link = "logit"),data = non_tumor)  
mylog<- glm(status~AST,family=binomial(link = "logit"),data = non_tumor)  

summary(mylog)
coefficients(mylog)
exp(coefficients(mylog))
exp(confint(mylog))

mylog<-lrm(status~age + Hyperuricemia + BMI + WC + Hyperinsulinemia,data=non_tumor,x=T,y=T)
mynom<- nomogram(mylog, fun=plogis,fun.at=c(0.0001,0.1,0.2,0.3,0.4,0.5,0.6,0.7,0.8,0.9,0.9999),lp=F, funlabel="Risk of Poor weight loss")

pdf("Nom.pdf",10,8)
plot(mynom)
dev.off()


library(rms)

setwd("E:\\PPT\\SCI¿ñÈË\\·ÇÖ×ÁöÊý¾Ý×öÁÙ´²Ô¤²âÄ£ÐÍ\\·ÇÖ×ÁöÊý¾Ý×öÁÙ´²Ô¤²âÄ£ÐÍÅäÌ××ÊÁÏ\\lsh")

non_tumor<-read.table("clinical.txt",header=T,sep="\t")

#×ªÎªÒò×Ó
non_tumor$gender<-factor(non_tumor$gender,labels=c("female","male"))
non_tumor$BMI<-factor(non_tumor$BMI,labels=c("¡Ü40","£¾40"))
non_tumor$age<-factor(non_tumor$age,labels=c("¡Ü30","£¾30"))
non_tumor$BP<-factor(non_tumor$BP,labels=c("normal","hypertension"))
non_tumor$WC<-factor(non_tumor$WC,labels=c("¡Ü120","£¾120"))
non_tumor$Surgical_approach<-factor(non_tumor$Surgical_approach,labels=c("Sleeve","Sleeve+JJB","Bypass"))
non_tumor$GHb<-factor(non_tumor$GHb,labels=c("¡Ü6%","£¾6%"))
non_tumor$Hyperuricemia<-factor(non_tumor$Hyperuricemia,labels=c("NO","YES"))
non_tumor$T2DM<-factor(non_tumor$T2DM,labels=c("NO","YES"))
non_tumor$CONS<-factor(non_tumor$CONS,labels=c("NO","YES"))
non_tumor$Hyperlipidemia<-factor(non_tumor$Hyperlipidemia,labels=c("NO","YES"))
non_tumor$ALT<-factor(non_tumor$ALT,labels=c("¡Ü40","£¾40"))
non_tumor$AST<-factor(non_tumor$AST,labels=c("¡Ü40","£¾40"))
ddist <- datadist(non_tumor)
options(datadist="ddist") 
mylog<- glm(status~T2DM + CONS,family=binomial(link = "logit"),data = non_tumor)  

summary(mylog)
coefficients(mylog)
exp(coefficients(mylog))
exp(confint(mylog))

mylog<-lrm(status~age + Surgical_approach + Hyperuricemia + WC,data=non_tumor,x=T,y=T)
mynom<- nomogram(mylog, fun=plogis,fun.at=c(0.0001,0.1,0.2,0.3,0.4,0.5,0.6,0.7,0.8,0.9,0.9999),lp=F, funlabel="Risk of non-remission")

pdf("Nom40.pdf",10,8)
plot(mynom)
dev.off()


mylog<-lrm(status~gender + age + BP + Hyperlipidemia + BMI + WC + T2DM + AST,data=non_tumor,x=T,y=T)

mylog

library(Hmisc)

Cindex <- rcorrcens(non_tumor$status~predict(mylog))
Cindex


mylog<-lrm(status~age + Surgical_approach + Hyperlipidemia + BMI + WC + Hyperuricemia,data=non_tumor,x=T,y=T)
set.seed(300)
myc<-validate(mylog,method="b",B = 1000,pr=T,dxy=T)
c_index<-(myc[1,5]+1)/2
c_index


mylog<-lrm(status~age + Surgical_approach + Hyperlipidemia + BMI + WC + Hyperuricemia,data=non_tumor,x=T,y=T)

mycal<-calibrate(mylog,method="boot",B=1000)

pdf("Calibration-val.pdf")
plot(mycal,xlab="Nomogram-predicted probability of non-remission",ylab="Actual diagnosed non-remission (proportion)",sub=T)
dev.off()


library(rms)

setwd("E:\\PPT\\SCI¿ñÈË\\·ÇÖ×ÁöÊý¾Ý×öÁÙ´²Ô¤²âÄ£ÐÍ\\·ÇÖ×ÁöÊý¾Ý×öÁÙ´²Ô¤²âÄ£ÐÍÅäÌ××ÊÁÏ\\obesity\\logistic\\all\\3way\\1y")

non_tumor<-read.table("input1.txt",header=T,sep="\t")

#×ªÎªÒò×Ó
non_tumor$gender<-factor(non_tumor$gender,labels=c("female","male"))
non_tumor$BMI<-factor(non_tumor$BMI,labels=c("¡Ü40","£¾40"))
non_tumor$age<-factor(non_tumor$age,labels=c("¡Ü30","£¾30"))
non_tumor$BP<-factor(non_tumor$BP,labels=c("normal","hypertension"))
non_tumor$WC<-factor(non_tumor$WC,labels=c("¡Ü120","£¾120"))
non_tumor$Surgical_approach<-factor(non_tumor$Surgical_approach,labels=c("Bypass","Sleeve+JJB","Sleeve"))
non_tumor$Hyperuricemia<-factor(non_tumor$Hyperuricemia,labels=c("NO","YES"))
non_tumor$T2DM<-factor(non_tumor$T2DM,labels=c("NO","YES"))
non_tumor$Hyperlipidemia<-factor(non_tumor$Hyperlipidemia,labels=c("NO","YES"))
ddist <- datadist(non_tumor)
options(datadist="ddist") 


GPS:


library(rms)

setwd("E:\\PPT\\SCI¿ñÈË\\·ÇÖ×ÁöÊý¾Ý×öÁÙ´²Ô¤²âÄ£ÐÍ\\·ÇÖ×ÁöÊý¾Ý×öÁÙ´²Ô¤²âÄ£ÐÍÅäÌ××ÊÁÏ\\lsh")

non_tumor<-read.table("clinical1.txt",header=T,sep="\t")

#×ªÎªÒò×Ó
non_tumor$sex<-factor(non_tumor$sex,labels=c("female","male"))
non_tumor$alcohol<-factor(non_tumor$alcohol,labels=c("no","yes"))
non_tumor$age<-factor(non_tumor$age,labels=c("£¼63","¡Ý63"))
non_tumor$BP<-factor(non_tumor$BP,labels=c("normal","hypertenssion"))
non_tumor$apoa<-factor(non_tumor$apoa,labels=c("normal","lower"))
non_tumor$Lpa<-factor(non_tumor$Lpa,labels=c("£¼140","¡Ý140"))
non_tumor$Circexosomal<-factor(non_tumor$Circexosomal,labels=c("£¼4.679","¡Ý4.679"))
non_tumor$Circplasma<-factor(non_tumor$Circplasma,labels=c("£¼2.9","¡Ý2.9"))
non_tumor$T2DM<-factor(non_tumor$T2DM,labels=c("NO","YES"))

ddist <- datadist(non_tumor)
options(datadist="ddist") 
mylog<- glm(status~ sex + alcohol + age + BP + apoa + Lpa + Circexosomal + Circplasma + T2DM,family=binomial(link = "logit"),data = non_tumor)  


summary(mylog)
coefficients(mylog)
exp(coefficients(mylog))
exp(confint(mylog))

mylog<-lrm(status~sex + alcohol + BP + Lpa + Circexosomal + Circplasma + T2DM,data=non_tumor,x=T,y=T)
mynom<- nomogram(mylog, fun=plogis,fun.at=c(0.0001,0.1,0.2,0.3,0.4,0.5,0.6,0.7,0.8,0.9,0.9999),lp=F, funlabel="risk of CAD")

pdf("Nom.pdf",10,8)
plot(mynom)
dev.off()


mylog<-lrm(status~sex + alcohol + age + BP + apoa + Lpa + Circexosomal + Circplasma + T2DM,data=non_tumor,x=T,y=T)

mylog

library(Hmisc)

Cindex <- rcorrcens(non_tumor$status~predict(mylog))
Cindex


mylog<-lrm(status~sex + alcohol + age + BP + apoa + Lpa + Circexosomal + Circplasma + T2DM,data=non_tumor,x=T,y=T)
set.seed(300)
myc<-validate(mylog,method="b",B = 1000,pr=T,dxy=T)
c_index<-(myc[1,8]+1)/2
c_index


mylog<-lrm(status~sex + alcohol + age + BP + apoa + Lpa + Circexosomal + Circplasma + T2DM,data=non_tumor,x=T,y=T)

mycal<-calibrate(mylog,method="boot",B=1000)

pdf("Calibration-dev.pdf")
plot(mycal,xlab="Nomogram-predicted probability of non-remission",ylab="Actual diagnosed non-remission (proportion)",sub=T)
dev.off()


library(rms)
library(rmda)
setwd("E:\\PPT\\SCI¿ñÈË\\·ÇÖ×ÁöÊý¾Ý×öÁÙ´²Ô¤²âÄ£ÐÍ\\·ÇÖ×ÁöÊý¾Ý×öÁÙ´²Ô¤²âÄ£ÐÍÅäÌ××ÊÁÏ\\obesity\\ztt")

non_tumor<-read.table("clinical.txt",header=T,sep="\t")

modul1<- decision_curve(status~ sex + alcohol + age + BP + apoa + Lpa + Circexosomal + Circplasma + T2DM
                         ,data= non_tumor, 
family = binomial(link ='logit'),
thresholds= seq(0,1, by = 0.01),
confidence.intervals = 0.95)

modul2<- decision_curve(status~ sex + alcohol + age + BP + apoa + Lpa + Circplasma + T2DM
                        ,data= non_tumor, 
                        family = binomial(link ='logit'),
                        thresholds= seq(0,1, by = 0.01),
                        confidence.intervals = 0.95)
 
modul3<- decision_curve(status~ sex + alcohol + age + BP + apoa + Lpa + Circexosomal + T2DM
                        ,data= non_tumor, 
                        family = binomial(link ='logit'),
                        thresholds= seq(0,1, by = 0.01),
                        confidence.intervals = 0.95)
                        
modul4<- decision_curve(status~ sex + alcohol + age + BP + apoa + Lpa + T2DM
                        ,data= non_tumor, 
                        family = binomial(link ='logit'),
                        thresholds= seq(0,1, by = 0.01),
                        confidence.intervals = 0.95)                        
                        

pdf("DCA.pdf")
plot_decision_curve(list(modul1,modul2,modul3,modul4),
curve.names= c("Circexosomal and Circplasma nomogram","model disintegrating Circexosomal", "model disintegrating Circplasma", "model disintegrating Circexosomal and Circplasma"), xlab="Threshold probability",
cost.benefit.axis =FALSE,col=c( "blue","red","purple","green"),
confidence.intervals=FALSE,
standardize = FALSE)
dev.off()


pdf("DCA1.pdf")
plot_decision_curve(list(modul1),
curve.names= c("Circexosomal and Circplasma nomogram"), xlab="Threshold probability",
cost.benefit.axis =FALSE,col=c( "blue"),
confidence.intervals=FALSE,
standardize = FALSE)
dev.off()


library(regplot)
library(rms)
library(rmda)
setwd("E:\\PPT\\SCI¿ñÈË\\·ÇÖ×ÁöÊý¾Ý×öÁÙ´²Ô¤²âÄ£ÐÍ\\·ÇÖ×ÁöÊý¾Ý×öÁÙ´²Ô¤²âÄ£ÐÍÅäÌ××ÊÁÏ\\lsh")

non_tumor<-read.table("clinical.txt",header=T,sep="\t")

#×ªÎªÒò×Ó
non_tumor$job_nature<-factor(non_tumor$job_nature,labels=c("0","1","2"))
non_tumor$sun<-factor(non_tumor$sun,labels=c("0","1","2"))
non_tumor$alcohol<-factor(non_tumor$alcohol,labels=c("0","1","2","3"))
non_tumor$Hyperlipidemia<-factor(non_tumor$Hyperlipidemia,labels=c("0","1"))
non_tumor$Hospital_stay<-factor(non_tumor$Hospital_stay,labels=c("0","1","2"))
non_tumor$location<-factor(non_tumor$location,labels=c("0","1","2"))
non_tumor$nihss<-factor(non_tumor$nihss,labels=c("0","1","2"))
non_tumor$smoke<-factor(non_tumor$smoke,labels=c("0","1","2","3"))

ddist <- datadist(non_tumor)
options(datadist="ddist") 
mylog<- glm(status~ job_nature + alcohol +  sun + Hospital_stay + Hyperlipidemia + location + nihss ,family=binomial(link = "logit"),data = non_tumor)  


summary(mylog)
coefficients(mylog)
exp(coefficients(mylog))
exp(confint(mylog))


#½¨Òé½«¶à·ÖÀà±äÁ¿×Ö·û»¯,Òò×Ó»¯
#Èçsex,Èô±£³ÖÆäÊýÖµÐÍ£¬Í¼»á½«sex×÷ÎªÁ¬ÐøÐÔÊýÖµÕ¹Ê¾(»á³öÏÖ0.5,1.5µÄÊýÖµ),ÕâÓÐã£ÓÚ³£Àí.
#Òò´Ë,ÎªÁËºÏºõÂß¼­£¬¶ÔÓÚ¶à·ÖÀà±äÁ¿Òª×¢Òâ×ª»¯
library(regplot)
library(rms)
library(rmda)
setwd("E:\\¹È¸èÏÂÔØ\\Ð¾Æ¬\\ÉúÐÅ×îÐÂÎÄÕÂ\\¾ÆÔü±Ç\\ROC\\lasso")

non_tumor<-read.table("multilogistic.txt",header=T,sep="\t")

non_tumor$sex <- as.factor(ifelse(non_tumor$sex==1,"male","female"))#½«ÊýÖµ×ª»¯ÎªÕæÊµÊôÐÔºóÔÙÒò×Ó»¯
ddist <- datadist(non_tumor)
options(datadist="ddist") 
#¹¹½¨coxÄ£ÐÍ
mylog <-lrm(status ~ DSC1 + EN1 +  FOS + SCGB3A1 + SERPINB3 + SERPINB7 + WFDC12, data =non_tumor)
#statusÖÐ1´ú±í»î×Å,2´ú±íËÀÁË. Ä¬ÈÏÊýÖµ½ÏÐ¡ÕßÎª½á¾Ö£¬±íÃ÷¸ÃÄ£ÐÍÒÔÉú´æÎª½á¾ÖÊÂ¼þ
mylog
summary(mylog)
coefficients(mylog)
exp(coefficients(mylog))
exp(confint(mylog))

#»æÖÆÁÐÏßÍ¼, #Òò×Ó»¯·ÖÀà±äÁ¿Ã¿¸öÐ­±äÁ¿ÓÃ·½¿ò±íÊ¾£¬ÊýÖµÐÍ±äÁ¿ÒÔÁ¬ÐøÐÔ×ø±êÖá±íÊ¾¡£
nom1<-regplot(mylog, clickable=TRUE, 
        points=TRUE, rank="sd",prfail = T)

#Ö¸¶¨±ê¼ÇµÄÑù±¾ÐÐ
nom2<-regplot(mylog,observation=non_tumor[5,], clickable=TRUE, 
               points=TRUE, rank="sd",droplines=T,prfail = T,
             other=(list(bvcol="red",sq="green",obscol="blue")))


mylog<-lrm(status~job_nature + sun + Hospital_stay + Hyperlipidemia + location + nihss,data=non_tumor,x=T,y=T)
mynom<- nomogram(mylog, fun=plogis,fun.at=c(0.0001,0.1,0.2,0.3,0.4,0.5,0.6,0.7,0.8,0.9,0.9999),lp=F, funlabel="risk of PSD")

pdf("Nom_val.pdf",10,8)
plot(mynom)
dev.off()


mylog<-lrm(status~job_nature + sun + Hospital_stay + Hyperlipidemia + location + nihss,data=non_tumor,x=T,y=T)

mylog

library(Hmisc)

Cindex <- rcorrcens(non_tumor$status~predict(mylog))
Cindex


mylog<-lrm(status~job_nature + sun + Hospital_stay + Hyperlipidemia + location + nihss,data=non_tumor,x=T,y=T)
set.seed(300)
myc<-validate(mylog,method="b",B = 1000,pr=T,dxy=T)
c_index<-(myc[1,5]+1)/2
c_index


mylog<-lrm(status~job_nature + sun + Hospital_stay + Hyperlipidemia + location + nihss,data=non_tumor,x=T,y=T)

mycal<-calibrate(mylog,method="boot",B=1000)

pdf("Calibration_val.pdf")
plot(mycal,xlab="Nomogram-predicted probability of PSD",ylab="Actual diagnosed PSD (proportion)",sub=T)
dev.off()
